# Supplementary material for: Physoxia Influences Global and Gene-Specific Methylation in Pluripotent Stem Cells
Source: Int J Mol Sci. 2022 May 23;23(10):5854. doi: 10.3390/ijms23105854 (PMC9148100; doi:10.3390/ijms23105854)
Supplement: Supplementary file 1 [file ijms-23-05854-s001.zip]

Archive with 2 entries (2 files):
- Supplemental Information 1 RT-PCR primer sequences.xlsx
- Supplemental Information 2 Pyrosequncing primers.xlsx
