# Supplementary material for: Physoxia Influences Global and Gene-Specific Methylation in Pluripotent Stem Cells
Source: Int J Mol Sci. 2022 May 23;23(10):5854. doi: 10.3390/ijms23105854 (PMC9148100; doi:10.3390/ijms23105854)
Supplement: Supplementary file 1 [file ijms-23-05854-s001.zip › Supplemental Information 1 RT-PCR primer sequences.xlsx]

## Sheet: Sheet1
Primers	Sequence		Product size
DNMT1	F	5’CTCTCTCCGTTTGGTACATC 3’	245
	R	5’CTTTCCAAATCTTTGAGCCG 3’
DNMT3A	F	5’AGAGCAGAGGACGAGC 3’	192
	R	5’ATTATCGTGGTCTTTGGAGG 3’
DNMT3B	F	5’TAATAAGTCGAAGGTGCGTC3’	198
	R	5’TCTGAAGCCATTTGTTCTCG 3’
TET1	F	5’AGCTTACCAAAATCAGGTGG3’	221
	R	5’GCTGCTCATCTTGAGGAATA 3’
TET2	F	5’CCACTACCCCAACCAAAGTAACA3’	272
	R	5’GTAGCTCTCCACTGCTACCAAAAA3’
TET3	F	5’CTTTATGACTTCCCTCAGCG 3’	270
	R	5’ AGCCTTTATTTCCACCTCCT 3’
DNMT3L	F	5’TGCTAGACAGACCCCATTTCCT 3’	274
	R	5’ATTGACCACTCAGGGCCATTG 3’
OCT-4	F	5’CATAGCCTGGGGTACCAAAATGGGG	536
	R	5’GCAATTTGCCAAGCTCCTGAAGCAG
SOX-2	F	5’CCATCCACACTCACGCAAA 3’	204
	R	5’GCAAAGCTCCTACCGTACCACT 3’
NANOG	F	5’TGCAGGACTGCAGAGATTC 3’	300
	R	5’GGTGGCAGAAAAACAACTGGC 3’
β-actin	F	5’ GCCACGGCTGCTTCCAGC 3’	528
	R	5’AGCCATGCCAATCTCATCTT 3’
HIF1A	F	5’CCACCTCTGACTTGCCTTTC 3’	702
	R	5’GCCGAGGGAATGGGCTTAC 3’
HIF2A	F	5’GGCGTCTGAACGTCTCAAAG 3’	788
	R	5’GAGCCGCAGAAGTCTCCA 3’
