# Supplementary material for: Physoxia Influences Global and Gene-Specific Methylation in Pluripotent Stem Cells
Source: Int J Mol Sci. 2022 May 23;23(10):5854. doi: 10.3390/ijms23105854 (PMC9148100; doi:10.3390/ijms23105854)
Supplement: Supplementary file 1 [file ijms-23-05854-s001.zip › Supplemental Information 2 Pyrosequncing primers.xlsx]

## Sheet: Sheet1
	Gene name	Annealing Temp (°C)	Forward primer	Reverse primer	Sequencing primer	Product size
	DNMT1	61	5’- TGGGGGAGGAATTAAA-3’	5΄- AACTTTCTCCCCACACC-3΄	5΄- TTGTGTAGAAATGGAA-3΄	230
	DNMT3A	61	5΄- GGAGAGGGTGAGAAGG-3΄	5΄- TATCCCCCCCCCAATT-3΄	5΄- GTTTGTTGTTAGGAGT-3΄	196
	DNMT3B	61	5΄- GGGGATAGGAGAAGGG-3΄	5΄- TCCTCACCTCCCTTAA-3΄	5΄- GTTTGTTGTTAGGAGT-3΄	80
	DNMT3L	60	5΄- GGAGAGGAATAGAGTG-3΄	5΄- AAAAATAACCCCTTCT-3΄	5΄- CCTCCATTCCAATACA-3΄	72
	TET1	61	5΄- GGGTTTAGGTTGTGG-3΄	5΄- CCCCAACTCCACCTAC-3΄	5΄- TTTAAAGTTGTGGGGAT-3΄	81
	TET2	61	5΄- TGGTGAGGGGTGTTAG-3΄	5΄- CCCTTTAAAATACACT-3΄	5΄- CACTCCACCACCACT-3΄	150
	TET3	61	5΄- TTGGGATAGGGGTTAG-3΄	5΄- CCACTCCCTAATCTAT-3΄	5΄- GATAGGGGGGGTTAGT-3΄	88
